# Supplementary material for: Performance, Digestibility, Nitrogen Balance and Ingestive Behavior of Young Feedlot Bulls Supplemented with Palm Kernel Oil
Source: Animals (Basel). 2022 Feb 11;12(4):429. doi: 10.3390/ani12040429 (PMC8868393; doi:10.3390/ani12040429)
Supplement: Supplementary file 1 [file animals-12-00429-s001.zip]

Archive with 1 entries (1 files):
- animals-1491483-supplementary.pdf
